# Supplementary material for: Artificial Intelligence for Lentigo Maligna: Automated Margin Assessment via Sox-10-Based Melanocyte Density Mapping
Source: Dermatopathology (Basel). 2025 Dec 19;13(1):1. doi: 10.3390/dermatopathology13010001 (PMC12821717; doi:10.3390/dermatopathology13010001)
Supplement: Supplementary file 1 [file dermatopathology-13-00001-s001.zip]

Archive with 1 entries (1 files):
- dermatopathology-3956303-supplementary.pdf
